# Supplementary material for: A Boltzmann model predicts glycan structures from lectin binding
Source: bioRxiv. 2024 Mar 12:2023.06.03.543532. Originally published 2023 Jun 6. Preprint. [Version 2] doi: 10.1101/2023.06.03.543532 (PMC10274649; doi:10.1101/2023.06.03.543532)
Supplement: Supplement 1 [file media-1.zip]

Archive with 2 entries (2 files):
- pickle_files.p
- README.txt
